# Supplementary material for: A 2000-year record of fecal biomarkers reveals past herbivore presence and impacts in a catchment in northern Yellowstone National Park, USA
Source: PLoS One. 2024 Oct 30;19(10):e0311950. doi: 10.1371/journal.pone.0311950 (PMC11524497; doi:10.1371/journal.pone.0311950)
Supplement: S1 Table — (XLSX) [file pone.0311950.s004.xlsx]

## Sheet: Sheet1
Species	Estimated population	Year	Citation
Elk	5800	2019	1
Bison	4460	2022	2
Mule deer	1850-1900	2022	3
Bighorn sheep	345	2018	4
Pronghorn	500-600	2022	5
Moose	150-186	2013-2015	6
White-tailed deer	Negligible	2022	7
Sources
1. Yellowstone National Park, 2019. 2019 late winter survey of northern Yellowstone elk [WWW Document]. URL https://www.nps.gov/yell/learn/news/2019-late-winter-survey-of-northern-yellowstone-elk.htm (accessed 9.15.23).
2. Yellowstone National Park, 2022a. Yellowstone Bison - Yellowstone National Park (U.S. National Park Service) [WWW Document]. URL https://www.nps.gov/yell/learn/nature/bison.htm (accessed 9.15.23).
3. Yellowstone National Park, 2022b. Mule Deer - Yellowstone National Park [WWW Document]. URL https://www.nps.gov/yell/learn/nature/mule-deer.htm (accessed 9.15.23).
4. Yellowstone National Park, 2022c. Bighorn Sheep - Yellowstone National Park [WWW Document]. URL https://www.nps.gov/yell/learn/nature/bighorn-sheep.htm (accessed 9.15.23).
5. Yellowstone National Park, 2022d. Pronghorn - Yellowstone National Park (U.S. National Park Service) [WWW Document]. URL https://www.nps.gov/yell/learn/nature/pronghorn.htm (accessed 9.15.23).
6. Koitzsch KB, Anton CB, Koitzsch LO, Tjepkes TL, Schumann AC, Strasburg JL. A noninvasive and integrative approach for improving density and abundance estimates of moose. The Journal of Wildlife Management. 2022;86: e22200. doi:10.1002/jwmg.22200
7. Yellowstone National Park, 2022e. White-tailed Deer - Yellowstone National Park [WWW Document]. URL https://www.nps.gov/yell/learn/nature/white-tailed-deer.htm (accessed 9.15.23).
