# Supplementary material for: A 2000-year record of fecal biomarkers reveals past herbivore presence and impacts in a catchment in northern Yellowstone National Park, USA
Source: PLoS One. 2024 Oct 30;19(10):e0311950. doi: 10.1371/journal.pone.0311950 (PMC11524497; doi:10.1371/journal.pone.0311950)
Supplement: S2 Table — Median accumulation rate expressed in cm yr-1. (XLSX) [file pone.0311950.s005.xlsx]

## Sheet: Sheet1
Depth_cm	Min	Max	Median	Mean	Median_accumulation_rate
0.5	-76	-55	-65	-65	0.17
1	-71	-52	-62	-62	0.17
1.5	-67	-50	-59	-59	0.13
2	-62	-48	-55	-55	0.17
2.5	-58	-45	-52	-52	0.17
3	-54	-42	-49	-49	0.17
3.5	-50	-38	-46	-45	0.17
4	-46	-33	-43	-42	0.17
4.5	-42	-28	-40	-38	0.13
5	-39	-23	-36	-35	0.5
5.5	-38	-22	-35	-34	0.5
6	-37	-21	-34	-33	0.5
6.5	-35	-20	-33	-32	0.5
7	-34	-19	-32	-31	0.5
7.5	-33	-19	-31	-29	0.25
8	-32	-17	-29	-28	0.5
8.5	-31	-16	-28	-27	0.5
9	-30	-15	-27	-26	0.5
9.5	-29	-14	-26	-25	0.5
10	-28	-13	-25	-24	0.25
10.5	-27	-12	-23	-22	0.5
11	-25	-11	-22	-21	0.5
12	-22	-9	-20	-19	0.33
13	-19	-6	-17	-16	0.33
14	-17	-4	-14	-14	0.5
15	-15	-2	-12	-11	0.25
16	-11	2	-8	-7	0.25
17	-7	5	-4	-3	0.25
18	-4	9	0	1	0.25
19	-1	14	4	5	0.25
20	1	19	8	8	0.25
21	6	22	12	12	0.33
22	11	25	15	16	0.25
23	15	28	19	20	0.25
24	18	32	23	23	0.25
25	21	36	27	27	0.5
26	25	38	29	30	0.33
27	27	41	32	33	0.33
28	29	45	35	36	0.33
29	30	49	38	38	0.33
30	31	54	41	41	0.2
31	37	57	46	46	0.2
32	41	62	51	51	0.2
33	43	70	56	56	0.25
34	44	79	60	61	0.2
35	46	89	65	65	0.11
36	55	97	74	74	0.11
37	60	111	83	83	0.13
38	64	129	91	92	0.13
39	65	148	99	101	0.13
40	68	170	107	110	0.07
41	80	185	122	125	0.07
42	86	210	136	139	0.08
43	91	246	148	154	0.08
44	94	283	161	168	0.08
45	98	323	174	183	0.06
46	113	334	192	200	0.06
47	123	350	210	216	0.06
48	130	371	227	233	0.06
49	135	397	243	249	0.06
50	140	428	259	266	0.05
51	158	441	278	284	0.05
52	172	457	297	301	0.05
53	181	477	317	319	0.06
54	189	500	335	337	0.06
55	194	531	353	355	0.06
56	211	539	370	371	0.06
57	226	551	386	387	0.06
58	237	564	404	403	0.06
59	247	581	422	420	0.06
60	254	603	439	436	0.06
61	280	611	456	453	0.06
62	298	620	474	469	0.05
63	312	631	493	486	0.06
64	323	644	510	503	0.06
65	333	666	527	520	0.06
66	357	672	544	537	0.05
67	383	678	563	555	0.05
68	400	685	583	572	0.05
69	413	697	602	589	0.06
70	423	713	620	607	0.07
71	475	718	635	625	0.07
72	525	726	649	642	0.07
73	568	735	663	660	0.07
74	609	749	678	678	0.06
75	632	765	696	696	0.05
76	661	785	715	716	0.06
77	679	830	732	737	0.06
78	687	882	748	757	0.06
79	693	932	765	777	0.06
80	697	987	782	797	0.05
81	714	1005	804	818	0.05
82	724	1028	826	839	0.05
83	730	1060	846	860	0.05
84	736	1105	867	880	0.05
85	741	1151	886	901	0.05
86	758	1173	905	921	0.05
87	770	1197	926	941	0.05
88	779	1223	948	962	0.05
89	788	1251	968	982	0.05
90	794	1282	987	1002	0.05
91	816	1303	1008	1022	0.05
92	833	1324	1029	1042	0.05
93	844	1343	1048	1062	0.05
94	855	1369	1069	1082	0.05
95	861	1400	1089	1102	0.05
96	884	1416	1110	1122	0.05
97	902	1433	1132	1142	0.05
98	913	1458	1154	1162	0.05
99	922	1484	1174	1182	0.05
100	930	1514	1194	1202	0.05
101	952	1529	1216	1222	0.05
102	970	1547	1235	1242	0.05
103	983	1569	1256	1262	0.05
104	995	1591	1277	1282	0.05
105	1008	1615	1298	1301	0.05
106	1033	1632	1317	1322	0.05
107	1053	1647	1338	1342	0.05
108	1066	1669	1359	1362	0.05
109	1080	1693	1381	1383	0.05
110	1093	1721	1401	1403	0.05
111	1119	1735	1422	1423	0.05
112	1144	1748	1443	1444	0.05
113	1161	1763	1465	1464	0.05
114	1177	1785	1486	1485	0.05
115	1192	1810	1506	1505	0.05
116	1221	1824	1527	1526	0.05
117	1247	1838	1549	1546	0.05
118	1270	1858	1571	1566	0.05
119	1285	1881	1590	1587	0.05
120	1299	1905	1611	1607	0.05
121	1326	1916	1633	1629	0.05
122	1347	1933	1654	1650	0.05
123	1367	1948	1676	1671	0.05
124	1386	1970	1698	1693	0.05
125	1404	1999	1719	1714	0.05
126	1434	2007	1741	1734	0.05
127	1457	2018	1761	1755	0.05
128	1479	2035	1783	1775	0.05
129	1494	2054	1804	1796	0.05
130	1507	2078	1825	1816	0.05
131	1545	2085	1845	1836	0.05
132	1572	2097	1866	1857	0.05
133	1596	2107	1885	1877	0.05
134	1617	2122	1907	1897	0.05
135	1631	2143	1929	1917	0.05
136	1671	2153	1948	1938	0.05
137	1701	2163	1969	1959	0.05
138	1728	2176	1989	1980	0.04
139	1751	2191	2012	2000	0.05
140	1768	2210	2034	2021	0.05
141	1812	2218	2053	2042	0.06
142	1848	2228	2071	2063	0.05
143	1883	2239	2092	2084	0.05
144	1908	2253	2112	2105	0.05
145	1930	2271	2134	2126	0.06
146	1979	2278	2151	2147	0.06
147	2027	2287	2169	2168	0.05
148	2065	2296	2190	2188	0.05
149	2091	2312	2210	2209	0.05
150	2109	2342	2231	2230	0.05
151	2131	2364	2251	2250	0.05
152	2143	2398	2270	2270	0.06
153	2156	2439	2288	2290	NA
