# Supplementary material for: A 2000-year record of fecal biomarkers reveals past herbivore presence and impacts in a catchment in northern Yellowstone National Park, USA
Source: PLoS One. 2024 Oct 30;19(10):e0311950. doi: 10.1371/journal.pone.0311950 (PMC11524497; doi:10.1371/journal.pone.0311950)
Supplement: S3 Table — Concentrations expressed in μg g-1. (XLSX) [file pone.0311950.s006.xlsx]

## Sheet: Sheet1
Sample_ID	Common_name	Scientific_name	Site	coprostanol	epi-coprostanol	cholesterol	cholestanol	cholestanone	24-ethyl-coprostanol	24-ethyl-epi-coprostanol	campesterol	stigmasterol	ergosterol	beta-sitosterol	stigmastanol
B10	bison	B. bison	Bison Range, MT	206.073	24.1661	304.085	45.3758	75.5406	781.806	357.317	31.341	43.2249	24.2743	324.156	777.657
B12	bison	B. bison	Bison Range, MT	104.564	28.5508	59.45	56.0293	40.7194	224.187	223.797	17.4693	12.8606	22.4532	90.9619	358.802
B14	bison	B. bison	Bison Range, MT	91.8772	21.4879	66.5928	54.4186	55.9113	199.492	230.139	19.5563	18.9084	39.6699	93.5523	414.573
B16	bison	B. bison	Bison Range, MT	212.435	44.456	114.204	81.6535	59.2772	326.054	326.615	14.2419	8.78027	18.0408	81.9726	518.788
B18	bison	B. bison	Bison Range, MT	117.291	34.2018	60.3658	77.3496	50.682	250.545	293.656	15.999	10.9663	20.6356	80.3208	473.491
B2	bison	B. bison	Bison Range, MT	63.1103	12.9256	48.5192	40.7677	18.6088	154.4	221.625	12.5518	28.0101	87.1567	69.4562	256.209
B20	bison	B. bison	Bison Range, MT	123.551	30.1789	68.9135	60.0435	67.7152	299.697	326.123	15.8977	12.2584	34.4504	83.837	538.835
B22	bison	B. bison	Bison Range, MT	117.229	32.5107	67.5964	62.753	54.9953	242.059	285.641	13.8685	11.1918	15.4896	80.3255	448.29
B24	bison	B. bison	Bison Range, MT	123.509	27.4808	72.6814	55.9346	58.2572	248.147	322.913	15.8731	10.2825	18.9815	79.0213	463.111
B26	bison	B. bison	Bison Range, MT	128.161	31.326	61.9266	53.2799	69.71	244.634	319.46	12.9769	9.94965	21.4506	72.6827	448.694
B28	bison	B. bison	Bison Range, MT	84.7235	22.9284	65.8961	51.8679	58.218	252.258	291.817	18.0132	14.4194	33.4028	100.127	463.752
B32	bison	B. bison	Bison Range, MT	4.76158	2.85636	16.9123	9.72427	3.0011	35.6789	88.5104	8.76425	8.50172	136.901	41.0891	119.244
B4N	bison	B. bison	Bison Range, MT	128.991	48.6867	55.776	81.0682	46.1946	178.709	236.258	14.8074	16.5243	16.5546	88.6835	365.219
B4C	bison	B. bison	Cooke City, MT	129.786	5.7863	99.7525	43.5063	34.0458	648.101	62.3503	27.4619	21.7437	15.8305	222.551	611.722
B6C	bison	B. bison	Cooke City, MT	91.6296	22.3389	69.9951	57.2066	59.1012	210.914	227.332	15.56	11.5712	24.2131	83.6494	444.355
B6N	bison	B. bison	Bison Range, MT	76.4123	18.9433	71.7896	46.3782	40.1307	213.931	249.054	11.874	12.2192	15.3736	93.219	403.324
B8C	bison	B. bison	Cooke City, MT	38.5454	11.9881	48.6801	24.9118	18.3781	290.942	186.631	14.6343	37.013	44.4982	155.58	319.804
B8N	bison	B. bison	Bison Range, MT	25.9285	6.77273	20.9629	17.7276	10.6033	80.9621	105.9	8.83222	10.0095	45.4266	40.4493	153.861
E1N	elk	C. canadensis	Bison Range, MT	111.392	72.7788	78.8436	68.1617	62.8302	267.567	473.446	0	23.5267	5.12221	116.065	0
E2	elk	C. canadensis	Bison Range, MT	123.252	46.1667	84.5283	56.7905	41.7825	566.227	425.322	5.92621	23.7225	23.6345	216.587	594.102
E3	elk	C. canadensis	Bison Range, MT	140.921	50.1265	70.3021	58.2277	45.5958	305.425	397.8	14.1638	14.3732	18.029	94.5128	487.96
E4	elk	C. canadensis	Bison Range, MT	121.765	28.0757	107.411	42.2188	39.1321	347.676	392.245	0	13.3353	19.3245	138.208	646.577
E5	elk	C. canadensis	Bison Range, MT	78.8563	43.4181	50.2281	37.7495	38.5948	194.003	305.438	6.99987	20.675	20.4048	94.2802	418.289
E6	elk	C. canadensis	Bison Range, MT	95.5728	35.3608	86.1019	40.8208	48.158	238.475	425.088	10.2144	20.0081	22.2294	107.024	563.746
E7	elk	C. canadensis	Bison Range, MT	65.9905	43.0816	84.9205	48.7257	36.0865	332.96	476.652	0	19.6368	80.862	149.476	621.971
M1	moose	A. alces	Silver Gate, MT	49.5185	12.0743	19.1343	6.92928	20.8394	831.832	786.869	0	2.06119	24.9602	157.26	305.067
M2	moose	A. alces	Silver Gate, MT	41.4328	24.4144	22.235	6.32827	44.7222	616.041	1307.35	5.60521	7.25739	143.32	183.751	143.126
M3	moose	A. alces	Silver Gate, MT	27.9596	19.8403	15.2564	4.65545	38.8205	444.545	1039.49	6.25867	6.0871	32.6606	128.38	96.8049
M4	moose	A. alces	Silver Gate, MT	49.8879	31.2773	48.7631	8.055	52.6554	743.192	1545.21	8.2726	4.56356	21.6862	234.919	255.031
M5	moose	A. alces	Silver Gate, MT	27.6763	20.2985	49.0691	6.3586	10.2841	160.314	704.383	52.1373	18.2006	82.4177	364.105	80.5831
M6	moose	A. alces	Silver Gate, MT	67.2954	27.9293	53.6362	8.81322	61.8878	772.925	1391.23	7.72235	3.96732	13.9469	316.614	272.35
M7	moose	A. alces	Silver Gate, MT	50.4794	21.4873	33.5525	6.2305	19.5415	546.708	914.536	4.65749	3.56334	18.5744	173.072	272.564
MD1SG	mule deer	O. hemionus	Silver Gate, MT	54.8861	75.8507	33.6824	10.8481	168.076	490.74	997.456	3.2343	13.7887	221.244	81.4903	244.485
MD1N	mule deer	O. hemionus	Silver Gate, MT	61.1204	15.9152	64.4883	9.43599	49.781	676.936	306.746	3.62152	8.3653	57.7978	137.531	110.092
P1	pronghorn	A. americana	Bison Range, MT	148.516	34.5653	58.5988	22.0363	34.5411	633.884	462.854	3.6743	13.9638	59.8955	99.7492	595.617
P2	pronghorn	A. americana	Bison Range, MT	140.016	34.6217	60.0498	21.815	42.1392	629.713	480.62	3.9022	16.9557	31.7929	111.448	549.485
P3	pronghorn	A. americana	Bison Range, MT	119.52	35.2724	65.7277	26.3341	94.2089	739.188	476.73	4.81119	18.7568	0	122.615	548.33
P4	pronghorn	A. americana	Bison Range, MT	112.885	33.4295	69.3583	25.8853	94.4593	719.169	478.05	5.36189	18.7463	0	125.145	578.326
P5	pronghorn	A. americana	Bison Range, MT	109.112	32.1813	68.1132	20.2015	101.335	814.425	501.303	5.56542	16.1073	134.255	136.288	549.041
P6	pronghorn	A. americana	Bison Range, MT	121.121	39.0939	62.1434	21.3733	136.572	897.559	581.29	4.86193	19.2898	130.934	132.933	560.257
