# Supplementary material for: A 2000-year record of fecal biomarkers reveals past herbivore presence and impacts in a catchment in northern Yellowstone National Park, USA
Source: PLoS One. 2024 Oct 30;19(10):e0311950. doi: 10.1371/journal.pone.0311950 (PMC11524497; doi:10.1371/journal.pone.0311950)
Supplement: S4 Table — Concentrations expressed in μg g-1. (XLSX) [file pone.0311950.s007.xlsx]

## Sheet: Sheet1
Sample_ID	Common_name	Scientific_name	Site	lithocholic_acid	deoxycholic_acid	cholic_acid	hyodeoxycholic_acid	ursodeoxycholic_acid	chenodeoxycholic_acid
B12	bison	B. bison	Bison Range, MT	0.260338	0.752323	0	0.227695	0	0
B14	bison	B. bison	Bison Range, MT	0.248792	0.756542	0	0.105637	0	0
B16	bison	B. bison	Bison Range, MT	0.65838	0.928136	0	0.227256	0	0
B18	bison	B. bison	Bison Range, MT	0.169038	0.515451	0	0.12899	0	0
B2	bison	B. bison	Bison Range, MT	0.28899	0.590323	0	0.193843	0	0
B20	bison	B. bison	Bison Range, MT	1.80738	1.28981	0	0.235562	0	0
B24	bison	B. bison	Bison Range, MT	0.273063	0.251606	0	0.0858259	0	0
B26	bison	B. bison	Bison Range, MT	0.362226	0.454305	0	0.135131	0	0
B22	bison	B. bison	Bison Range, MT	0.0860331	0.624534	0	0	0	0
B28	bison	B. bison	Bison Range, MT	0.328711	2.77832	0	0.146541	0	0
B32	bison	B. bison	Bison Range, MT	0.285344	2.51562	0	0.0711428	0	0
B4C	bison	B. bison	Bison Range, MT	2.63106	0.676033	0	0.347516	0	0
B4N	bison	B. bison	Cooke City, MT	0.470863	1.04557	0	0.169076	0	0
B6C	bison	B. bison	Cooke City, MT	7.73264	9.52004	0	0.346627	0	0.767442
B6N	bison	B. bison	Bison Range, MT	0.21428	0.467036	0	0.127868	0	0
B8C	bison	B. bison	Cooke City, MT	0.906517	0.919857	0	0.218142	0	0
B8N	bison	B. bison	Bison Range, MT	0.107565	0.337111	0	0.0888427	0	0
E1N	elk	C. canadensis	Bison Range, MT	0.492922	0.397208	1.51075	0	0	0
E2	elk	C. canadensis	Bison Range, MT	0.23828	0.158252	0	0	0	0
E3	elk	C. canadensis	Bison Range, MT	2.3091	0.570559	0.631195	0	0	0
E4	elk	C. canadensis	Bison Range, MT	0.69209	0.560398	0.767526	0	0	0
E5	elk	C. canadensis	Bison Range, MT	1.00943	0.716901	2.79118	0	0	0
E6	elk	C. canadensis	Bison Range, MT	0.612649	0.613419	1.87825	0	0	0
E7	elk	C. canadensis	Bison Range, MT	0.884444	2.60052	1.167	0	0	0
M1	moose	A. alces	Silver Gate, MT	0.967619	1.18021	0.917007	0.557723	0	0
M2	moose	A. alces	Silver Gate, MT	0.817263	2.08451	2.01778	0.300119	0	0
M3	moose	A. alces	Silver Gate, MT	0.736465	1.95338	1.33228	0	0	0
M4	moose	A. alces	Silver Gate, MT	0.304559	2.04031	2.48573	0	0	0
M5	moose	A. alces	Silver Gate, MT	0.292693	2.13385	0.867475	0	0	0
M6	moose	A. alces	Silver Gate, MT	0.646368	2.49707	2.48104	0	0	0
M7	moose	A. alces	Silver Gate, MT	0.631552	3.46353	0	0	0	0
MD1N	mule deer	O. hemionus	Silver Gate, MT	0.187674	0.915856	0.687645	0	0	0
MD1SG	mule deer	O. hemionus	Silver Gate, MT	0.694721	11.0487	4.6408	0	0	0
P1	pronghorn	A. americana	Bison Range, MT	1.63719	6.13883	11.8889	0.288462	0	0
P2	pronghorn	A. americana	Bison Range, MT	1.84062	6.27156	2.78995	0	0	0
P3	pronghorn	A. americana	Bison Range, MT	1.58592	9.55474	4.49687	0	0	0
P4	pronghorn	A. americana	Bison Range, MT	1.91894	5.98269	0.894546	0.420116	0	0
P5	pronghorn	A. americana	Bison Range, MT	0.313455	1.74821	0.786466	0.310901	0	0
P6	pronghorn	A. americana	Bison Range, MT	1.07325	7.9488	3.01389	0.477333	0	0
