# Supplementary material for: A 2000-year record of fecal biomarkers reveals past herbivore presence and impacts in a catchment in northern Yellowstone National Park, USA
Source: PLoS One. 2024 Oct 30;19(10):e0311950. doi: 10.1371/journal.pone.0311950 (PMC11524497; doi:10.1371/journal.pone.0311950)
Supplement: S5 Table — (XLSX) [file pone.0311950.s008.xlsx]

## Sheet: Sheet1
Trivial name	IUPAC nomenclature	CAS number	Mass-to-charge ratio (m/z)
24-ethylcoprostanol	24-ethyl 5β-cholestan-3β-ol	CAS 4736-91-8	215, 398
24-ethylepicoprostanol	24-ethyl 5β-cholestan-3α-ol	CAS 5060-24-2	215, 398
β-sitosterol	stigmast-5-en-3β-ol	CAS 83-46-5	396, 357
campesterol	campest-5-en-3β-ol	CAS 474-62-4	343, 382
cholestanol	5α-cholestan-3β-ol	CAS 80-97-7	215, 445
cholestanone	5α-cholestane-3-one	CAS 566-88-1	316, 386
cholesterol	cholest-5-en-3β-ol	CAS 57-88-5	329, 368
coprostanol	5β-cholestan-3β-ol	CAS 360-68-9	215, 370
epicoprostanol	5β-cholestan-3α-ol	CAS 516-92-7	215, 370
ergosterol	3β-Ergosta-5,7,22-trien-3-ol	CAS 57-87-4	363, 253
stigmastanol	5α-stigmastan-3β-ol	CAS 19466-47-8	215, 473
stigmasterol	stigmasta-5,22-dien-3β-ol	CAS 83-48-7	484, 394
chenodeoxycholic acid	(3α,5β,7α,8ξ)-3,7-dihydroxycholan-24-oic acid	CAS 474-25-9	370, 355
deoxycholic acid	(3α,5β,12α)-3,12-dihydroxycholan-24-oic acid	CAS 83-44-3	370, 208
hyodeoxycholic acid	(3α,5β,6α)-3,6-dihydroxycholan-24-oic acid	CAS 83-49-8	370, 255
lithocholic acid	(3α,5β)-3-hydroxycholan-24-oic acid	CAS 434-13-9	215, 372
ursodeoxycholic acid	(3α,5β,7β)-3,7-dihydroxycholan-24-oic acid	CAS 128-13-2	370, 255
