# Supplementary material for: A 2000-year record of fecal biomarkers reveals past herbivore presence and impacts in a catchment in northern Yellowstone National Park, USA
Source: PLoS One. 2024 Oct 30;19(10):e0311950. doi: 10.1371/journal.pone.0311950 (PMC11524497; doi:10.1371/journal.pone.0311950)
Supplement: S6 Table — (CSV) [file pone.0311950.s009.csv]

	Depth	Age_BP	Age_CE	Pinus.subg..Pinus	Pinus.subg..Strobus	Pinus.undiff	Total.Pinus	Picea	Abies	Pseudotsuga	Juniperus.type	Betula	Salix	Populus.tremuloides.type	Rosaceae	Spiraea	Amelanchier	Arceuthobium	Other.trees.and.shrubs	Poaceae	Cyperaceae	Artemisia	Ambrosia.type	Other.Asteroideae	Chenopodiaceae	Apiaceae	Rumex	Other.herbs	Pteridophtyes	Selaginella.densa.type	Indeterminate.type	Unknown	Typha.latifolia	Myriophyllum	Nuphar	Other.Aquatics	Charcoal
1	0.5	-65	2015	6.8	0.3	36.2	43.2	2.7	0.3	3.9	0.3	0.3	0.3	0	0	0.3	0.3	0.3	0.6	16.7	3.2	21.5	1.3	1	3.2	1	0	1	0	0	1	0.3	0	2.4	0	0.9	0
2	4	-42	1992	20.5	0.7	29.3	50.5	3.6	0.5	6.2	0.5	0.5	0.2	0	0	0	0.7	0	0.2	15.6	3.7	17.8	0	0	2	0.5	0	0.7	0	0.2	0	0	0.7	2.1	0.2	0.2	0
3	8	-28	1978	10.5	0	40.1	50.5	0.5	0.3	7.7	1.5	0.6	1.2	1.2	0	0	0.3	1.5	0	11.7	7.4	17.6	0.3	1.2	1.5	0.3	0	0.6	0	0	0.3	0.3	0	2.5	0	1.4	0
4	12	-19	1969	17.2	0.2	41	58.4	0.7	0.5	3.9	0.7	0	0.5	0	0	0	0.2	0.2	1.4	11.1	4.2	18.6	0.5	1.2	0.5	0.5	0.2	0.5	0	0	0	0	0.2	2.6	0.4	0.2	0
5	16	-7	1957	7.1	0	44	51.1	0.8	0.5	2.4	1	0.7	1	0.3	0	0	0.3	1.4	1.4	13.2	8.5	21.4	0.7	1.4	0.7	0	0	1	0.7	0	0	0	0.3	1.2	0.6	1.2	1.2
6	20	8	1942	19	0.3	32	51.3	1.6	0.3	4.6	0.3	0.5	1.4	0.3	0	0	0	0	1.4	10.9	7.6	22.9	0.3	0.5	1.1	0	0	1.4	0	0	0	0	0.9	4.2	2.8	0.7	0
7	24	23	1927	12.4	0.3	47	59.7	1.7	1.1	6.2	0.3	0	0.3	0	0	0	0.3	0	1.2	13.3	5.9	13	0.9	0.6	0.3	0	0.3	0	0	0	0.3	0.3	1.1	0.3	1.1	1.1	1.1
8	28	36	1914	8.5	0	45	53.6	0.7	0	3.6	0.3	0	1.1	1.1	0	0	0	0	0.8	16.8	2.2	17.9	0	1.4	1.7	0.3	0	0	0	0	0.8	0	0.3	2.8	0	1	1.6
9	32	51	1899	6.8	0	49.3	56.1	0.3	0.9	0.6	0.6	0.3	2.2	0.3	0.9	0	0	0	1.2	18.1	1.8	12.6	0.9	1.5	1.8	0	0	0.6	0	0	0	0.3	0.3	2.9	0.3	0.3	1.7
10	40	110	1840	8.3	0	41.3	49.6	1.3	0.3	1.6	0	0	1	0	0	0	0.3	0	0	24.9	1	15.3	0.3	2.6	1.6	0	0	0.3	0	0	0.6	0	0.6	3.3	0	1.2	2.7
11	48	233	1717	6.3	0.3	35.2	41.8	0.7	2.5	3	0.7	0.3	0.7	0	0	0	0	0	0.3	18.3	1.3	24.7	0	0	3.7	0	1	0	0.7	0	0.7	0	1.2	6.3	0.9	0.6	0.6
12	56	371	1579	7.7	0	49	56.7	0.5	1.7	3.4	0	0	0.3	0.9	0	0	0	0	0.6	9.8	5.2	20.6	0	3.1	0.6	0	0	0.3	0.3	0.3	0.6	0	1.6	6.3	1.1	0.8	3.4
13	64	503	1447	14.7	0.7	37.2	52.6	1	0.7	3.4	0.7	0.3	2	0.3	0	0.7	0	0	1.7	8.2	6.1	22.5	0	0.7	1.7	0	0.7	0	0.7	0	1	0	1.9	7.5	3.6	0.8	2.8
14	72	642	1308	11.3	0.3	36.9	48.5	0.7	1.4	4.1	0.3	0	2.4	1.4	0	0.3	0.3	0	1	6.5	6.5	25.6	0	1.4	1.7	0	1	0.7	0.3	0	1	0	2.9	14	0.5	0.3	13.2
15	80	797	1153	5.9	0.3	43.1	49.3	2.3	0.8	6.6	0	0	3.3	0	0	0	0.3	0.3	0.7	12.8	7.2	17.4	1	2	0.7	0	0.7	1	0	0	0.3	0	3.1	2.3	1.4	0.3	0.3
16	88	962	988	4.6	0.3	46.3	51.2	1.6	0.9	4.6	0.9	0	0.6	0	0	0.3	0	0	0.6	11.6	1.7	22.3	0.6	1.2	1.2	0	0.9	0	0.9	0	0.3	0	1.3	3.7	0.5	0.3	1.1
17	96	1122	828	16.7	0.2	36.2	53.1	0.3	0.5	2.8	0.2	1.7	0.7	0	0	0.7	0	0.2	0.9	15	3	18	0.7	0.7	2	0	0.2	0.4	0.2	0	0.2	0	2	2	0.2	0.8	0
18	104	1282	668	12.8	0.8	44.5	58	0.8	1	2.6	1	0.3	2.3	0	0.3	0	0	0	1.6	11	3.4	16.7	0	1.6	1.8	0.3	0.3	0.3	0	0	0	0	1	1.2	0.5	0.7	0
19	112	1444	506	14.4	1	35.2	50.6	0.8	1.1	7.5	0	0.7	3.6	2.9	0	0.7	0	0	1	16	8.2	9.2	1	1	2	0	0	0.7	0	0	0.7	0	2.3	3.4	0.3	0.6	0
20	120	1607	343	13.6	0.3	35.2	49.1	0.4	1.1	6.5	0.3	0.9	1.1	0.6	0	0	0	0	1.4	14.8	5.1	17.6	0.3	0.9	2.8	0	0	1.7	0	0	0.3	0	3.5	2	0.3	1	1.5
21	128	1775	175	11.9	0	41.4	53.3	0.9	0.7	5.7	0.9	0.6	1.4	0	0	0	0.3	0	0.9	17.9	2.6	11.3	0.9	0.9	2.3	0	0	1.4	0	0	0.3	0	1.3	2.9	0.3	0.5	1.1
22	136	1938	12	12	1.3	35.3	48.7	1.3	0.7	4	0.3	0.7	3	0.3	0	0.3	1	0	1	23.7	6	9	1	1.3	2.7	0	0	0.7	0	0	0	0.3	0.9	1.8	0.3	1.2	3.3
23	144	2105	-155	17.3	1.2	40	58.6	1	1.9	1.7	1	0.7	2.9	0.2	0.2	0.5	0	0	1	13.3	3.9	11.3	0.7	1	1.7	0.7	0.2	0.7	0	0.5	0	0	3.1	1.8	0.2	0	1.8
24	151	2250	-300	12.6	0	31	43.6	1.7	1.4	5.7	0.3	1.3	3.9	2.1	0	0.3	0	0	0.5	22.9	4.6	10.8	0.8	0.8	1.5	0	0.3	0.5	0.5	0	0.3	0.3	1.9	0.7	0.7	0.5	2.4
