# Supplementary material for: A 2000-year record of fecal biomarkers reveals past herbivore presence and impacts in a catchment in northern Yellowstone National Park, USA
Source: PLoS One. 2024 Oct 30;19(10):e0311950. doi: 10.1371/journal.pone.0311950 (PMC11524497; doi:10.1371/journal.pone.0311950)
Supplement: S7 Table — Concentrations expressed in ng g-1. (XLSX) [file pone.0311950.s010.xlsx]

## Sheet: Sheet1
Depth_cm	Age_BP	coprostanol	epi-coprostanol	cholesterol	cholestanol	cholestanone	24-ethyl-coprostanol	24-ethyl-epi-coprostanol	campesterol	stigmasterol	beta-sitosterol	stigmastanol
0	-69	277.562	159.736	1781.04	1321.08	95.5848	724.349	245.085	872.224	1746.49	5641.4	3155.78
2	-55	115.845	86.7821	1175.43	706.532	35.1902	431.367	171.511	517.574	978.274	3242.66	2045.37
4	-46	147.066	107.295	1549.49	1054.25	39.3931	594.879	243.769	968.822	1633.61	5760.63	3226.89
6	-34	146.674	113.654	1222.49	895.493	27.9243	412.592	210.051	659.298	1024.64	4291.48	2731.86
8	-28	156.55	122.581	1720.3	1084.36	49.4859	548.805	236.812	876.574	1295.76	5703.21	3283.8
10	-25	204.759	132.235	1934.62	1172.71	55.5529	566.544	232.91	807.231	1407.47	5202.37	3677.79
12	-20	199.481	148.325	1880.88	1202.73	61.0919	588.33	257.926	820.51	1598.33	5608.65	3948.1
14	-14	407.814	294.425	3445.3	2015.4	84.3445	963.854	485.458	1411.09	2545.18	9872.34	6703.43
16	-8	248.037	177.293	2144.81	1212.34	60.6623	628.104	300.581	799.875	1295.7	5785.91	4104
18	0	302.262	225.048	2024.47	1393.35	60.6556	884.062	410.738	946.942	1599.93	7105.45	5747.37
20	8	555.172	422.606	3137.61	2287.18	88.8444	1317.22	478.142	1080.51	2295.51	7250.67	6019.83
25	27	425.947	325.238	3421.92	2158.88	86.4299	1198.32	397.203	930.872	2322.68	8351.14	7439.3
30	41	470.01	337.964	4724.51	3063	74.7197	552.724	286.633	1181.93	2945.68	7157.85	5934.61
35	65	259.223	193.564	2357.87	1147.66	55.0157	311.55	145.956	614.56	1305.91	3869.94	3285.73
40	107	194.285	151.21	2512.89	1628.79	57.1347	295.165	149.517	659.498	1514.8	4173.8	4125.67
45	174	160.887	120.408	2063.15	868.157	31.2017	221.661	130	469.217	1022.4	2725.26	2478.92
50	259	176.191	125.83	2515.89	1088.44	40.0969	317.29	170.535	689.779	1617.42	4309.26	3092.38
60	439	130.566	96.6496	1822.23	675.784	35.8781	295.623	159.112	548.762	924.973	3815.44	2460.14
70	620	47.554	38.7694	589.033	270.256	14.4502	149.475	59.4685	176.783	353.52	1333.52	937.191
80	782	434.429	337.152	2972.99	1184.85	55.0871	819.072	335.209	941.586	1749.63	5709.74	3847.49
90	987	268.456	191.448	3312.89	1635.31	29.4445	336.837	173.052	787.773	2081.7	5492.85	2850.44
100	1194	260.938	252.638	2816.64	1616.4	66.3041	496.614	194.905	939.47	2270.86	6743.12	4241.37
110	1401	258.158	207.503	2267.79	1269.08	35.1556	442.935	202.68	891.599	1785.2	6006.79	3846.36
120	1611	259.545	322.432	4693.26	945.458	58.0655	473.055	258.924	994.306	2673.89	7125.06	3665.7
130	1825	232.67	224.061	3978.8	1631.1	35.8586	425.73	152.521	1007.14	2579.84	7320.66	3842.13
140	2034	284.312	195.4	2851.87	1404.45	62.0956	523.273	167.525	818.297	1882.35	7068.86	3841.81
150	2231	298.539	315.282	3650.54	1124.52	63.6591	221.3	241.051	748.958	1461.43	6799.81	3917.7
