# Supplementary material for: A 2000-year record of fecal biomarkers reveals past herbivore presence and impacts in a catchment in northern Yellowstone National Park, USA
Source: PLoS One. 2024 Oct 30;19(10):e0311950. doi: 10.1371/journal.pone.0311950 (PMC11524497; doi:10.1371/journal.pone.0311950)
Supplement: S8 Table — Concentrations expressed in ng g-1. (XLSX) [file pone.0311950.s011.xlsx]

## Sheet: Sheet1
Depth_cm	Age_BP	lithocholic_acid	deoxycholic_acid	cholic_acid	hyodeoxycholic_acid	ursodeoxycholic_acid	chenodeoxycholic_acid
0	-69	169.625	0	0	71.8929	41.7377	0
2	-55	87.6853	0	0	108.215	33.7673	0
4	-46	287.868	7410.36	0	78.9556	141.65	0
6	-34	232.909	0	0	0	84.1139	0
8	-28	158.588	5342.13	0	0	63.0524	0
10	-25	346.276	0	0	73.0997	93.0212	0
12	-20	269.809	0	0	74.6602	81.0313	0
14	-14	248.081	0	0	0	145.606	0
16	-8	281.982	5421.12	0	56.079	134.178	0
18	0	375.263	7861.32	0	57.2923	192.932	0
20	8	288.625	4792.01	0	0	176.316	0
25	27	375.087	8286.82	0	0	331.698	0
30	41	227.793	9909.33	0	71.6578	60.3707	0
35	65	897.6	0	0	117.356	764.156	0
40	107	758.648	3944.79	0	111.706	586.522	0
45	174	235.156	0	0	104.649	130.048	0
50	259	173.505	10456.6	0	43.8032	59.9313	0
60	439	104.722	1533.97	0	31.47	26.0549	0
70	620	106.734	144.568	0	36.1967	0	0
80	782	196.971	0	0	39.0928	39.6662	0
90	987	167.487	14330.7	0	0	21.172	0
100	1194	288.183	6166.4	0	89.6229	54.5803	0
110	1401	203.895	0	0	11.3175	17.4027	0
120	1611	316.906	12625.8	0	33.6792	33.4296	0
130	1825	186.048	0	0	75.7081	89.657	0
140	2034	795.611	40084.7	0	0	408.979	0
150	2231	235.891	43211	0	49.1335	44.489	0
