# Supplementary material for: A 2000-year record of fecal biomarkers reveals past herbivore presence and impacts in a catchment in northern Yellowstone National Park, USA
Source: PLoS One. 2024 Oct 30;19(10):e0311950. doi: 10.1371/journal.pone.0311950 (PMC11524497; doi:10.1371/journal.pone.0311950)
Supplement: S9 Table — Concentrations expressed in pieces cm-3. (CSV) [file pone.0311950.s012.csv]

	Depth_cm	Age_BP	Count	Volume_cc	Concentration
1	0.5	-65	6	2	3
2	1	-62	3	2	1.5
3	1.5	-59	4	2	2
4	2	-55	1	2	0.5
5	2.5	-52	6	2	3
6	3	-49	1	2	0.5
7	3.5	-46	12	2	6
8	4	-43	2	2	1
9	4.5	-40	16	2	8
10	5	-36	36	2	18
11	5.5	-35	14	2	7
12	6	-34	4	2	2
13	6.5	-33	5	2	2.5
14	7	-32	1	2	0.5
15	7.5	-31	1	2	0.5
16	8	-29	4	2	2
17	8.5	-28	4	2	2
18	9	-27	1	2	0.5
19	9.5	-26	0	2	0
20	10	-25	0	2	0
21	10.5	-23	1	2	0.5
22	11	-22	1	2	0.5
23	12	-20	2	2	1
24	13	-17	1	2	0.5
25	14	-14	2	2	1
26	15	-12	0	2	0
27	16	-8	0	2	0
28	17	-4	1	2	0.5
29	18	0	3	2	1.5
30	19	4	0	2	0
31	20	8	0	2	0
32	21	12	0	2	0
33	22	15	2	2	1
34	23	19	0	2	0
35	24	23	1	2	0.5
36	25	27	1	2	0.5
37	26	29	3	2	1.5
38	27	32	6	2	3
39	28	35	6	2	3
40	29	38	10	2	5
41	30	41	4	2	2
42	31	46	4	2	2
43	32	51	4	2	2
44	33	56	6	2	3
45	34	60	6	2	3
46	35	65	7	2	3.5
47	36	74	25	2	12.5
48	37	83	14	2	7
49	38	91	5	2	2.5
50	39	99	12	2	6
51	40	107	9	2	4.5
52	41	122	28	2	14
53	42	136	5	2	2.5
54	43	148	8	2	4
55	44	161	11	2	5.5
56	45	174	15	2	7.5
57	46	192	8	2	4
58	47	210	7	2	3.5
59	48	227	4	2	2
60	49	243	6	2	3
61	50	259	3	2	1.5
62	51	278	21	2	10.5
63	52	297	4	2	2
64	53	317	6	2	3
65	54	335	8	2	4
66	55	353	5	2	2.5
67	56	370	6	2	3
68	57	386	19	2	9.5
69	58	404	11	2	5.5
70	59	422	12	2	6
71	60	439	6	2	3
72	61	456	4	2	2
73	62	474	7	2	3.5
74	63	493	3	2	1.5
75	64	510	5	2	2.5
76	65	527	4	2	2
77	66	544	9	2	4.5
78	67	563	12	2	6
79	68	583	5	2	2.5
80	69	602	5	2	2.5
81	70	620	6	2	3
82	71	635	2	2	1
83	72	649	2	2	1
84	73	663	6	2	3
85	74	678	2	2	1
86	75	696	6	2	3
87	76	715	10	2	5
88	77	732	21	2	10.5
89	78	748	3	2	1.5
90	79	765	8	2	4
91	80	782	1	2	0.5
92	81	804	7	2	3.5
93	82	826	2	2	1
94	83	846	9	2	4.5
95	84	867	7	2	3.5
96	85	886	13	2	6.5
97	86	905	15	2	7.5
98	87	926	13	2	6.5
99	88	948	7	2	3.5
100	89	968	1	2	0.5
101	90	987	5	2	2.5
102	91	1008	1	2	0.5
103	92	1029	7	2	3.5
104	93	1048	3	2	1.5
105	94	1069	4	2	2
106	95	1089	3	2	1.5
107	96	1110	2	2	1
108	97	1132	2	2	1
109	98	1154	13	2	6.5
110	99	1174	8	2	4
111	100	1194	9	2	4.5
112	101	1216	11	2	5.5
113	102	1235	6	2	3
114	103	1256	10	2	5
115	104	1277	20	2	10
116	105	1298	20	2	10
117	106	1317	5	2	2.5
118	107	1338	3	2	1.5
119	108	1359	6	2	3
120	109	1381	6	2	3
121	110	1401	21	2	10.5
122	111	1422	13	2	6.5
123	112	1443	6	2	3
124	113	1465	7	2	3.5
125	114	1486	14	2	7
126	115	1506	11	2	5.5
127	116	1527	10	2	5
128	117	1549	4	2	2
129	118	1571	12	2	6
130	119	1590	7	2	3.5
131	120	1611	10	2	5
132	121	1633	17	2	8.5
133	122	1654	34	2	17
134	123	1676	15	2	7.5
135	124	1698	5	2	2.5
136	125	1719	2	2	1
137	126	1741	8	2	4
138	127	1761	3	2	1.5
139	128	1783	8	2	4
140	129	1804	11	2	5.5
141	130	1825	10	2	5
142	131	1845	21	2	10.5
143	132	1866	15	2	7.5
144	133	1885	20	2	10
145	134	1907	10	2	5
146	135	1929	17	2	8.5
147	136	1948	14	2	7
148	137	1969	22	2	11
149	138	1989	31	2	15.5
150	139	2012	22	2	11
151	140	2034	30	2	15
152	141	2053	11	2	5.5
153	142	2071	22	2	11
154	143	2092	20	2	10
155	144	2112	11	2	5.5
156	145	2134	10	2	5
157	146	2151	9	2	4.5
158	147	2169	5	2	2.5
159	148	2190	9	2	4.5
160	149	2210	5	2	2.5
161	150	2231	0	2	0
162	151	2251	4	2	2
163	152	2270	12	2	6
164	153	2288	0	2	0
