# Supplementary material for: A 2000-year record of fecal biomarkers reveals past herbivore presence and impacts in a catchment in northern Yellowstone National Park, USA
Source: PLoS One. 2024 Oct 30;19(10):e0311950. doi: 10.1371/journal.pone.0311950 (PMC11524497; doi:10.1371/journal.pone.0311950)
Supplement: S10 Table — (XLSX) [file pone.0311950.s013.xlsx]

## Sheet: Sheet1
Year_CE	Count	Species	Source
1916	11564	elk	Houston 1982
1923	11657	elk	MacNulty et al 2016
1925	12406	elk	MacNulty et al 2016
1927	12474	elk	MacNulty et al 2016
1928	8960	elk	MacNulty et al 2016
1929	9118	elk	MacNulty et al 2016
1930	8280	elk	MacNulty et al 2016
1931	7690	elk	MacNulty et al 2016
1932	10615	elk	MacNulty et al 2016
1933	11544	elk	MacNulty et al 2016
1934	10048	elk	MacNulty et al 2016
1935	10116	elk	MacNulty et al 2016
1936	10252	elk	MacNulty et al 2016
1937	8801	elk	MacNulty et al 2016
1938	10955	elk	MacNulty et al 2016
1943	8280	elk	MacNulty et al 2016
1946	8529	elk	MacNulty et al 2016
1948	7826	elk	MacNulty et al 2016
1949	9504	elk	MacNulty et al 2016
1956	6987	elk	MacNulty et al 2016
1959	4902	elk	MacNulty et al 2016
1961	8144	elk	MacNulty et al 2016
1962	5741	elk	MacNulty et al 2016
1965	4902	elk	MacNulty et al 2016
1967	3882	elk	MacNulty et al 2016
1968	3224	elk	MacNulty et al 2016
1969	4312	elk	MacNulty et al 2016
1970	5582	elk	MacNulty et al 2016
1971	7282	elk	MacNulty et al 2016
1972	8212	elk	MacNulty et al 2016
1973	9957	elk	MacNulty et al 2016
1974	10547	elk	MacNulty et al 2016
1975	12610	elk	MacNulty et al 2016
1976	11998	elk	MacNulty et al 2016
1978	12678	elk	MacNulty et al 2016
1979	10841	elk	MacNulty et al 2016
1982	16010	elk	MacNulty et al 2016
1986	16282	elk	MacNulty et al 2016
1987	16985	elk	MacNulty et al 2016
1988	18912	elk	MacNulty et al 2016
1990	14831	elk	MacNulty et al 2016
1992	12859	elk	MacNulty et al 2016
1993	17597	elk	MacNulty et al 2016
1994	19048	elk	MacNulty et al 2016
1995	16804	elk	MacNulty et al 2016
1998	11748	elk	MacNulty et al 2016
1999	11748	elk	MacNulty et al 2016
2000	14514	elk	MacNulty et al 2016
2001	13380	elk	MacNulty et al 2016
2002	11975	elk	MacNulty et al 2016
2003	9232	elk	MacNulty et al 2016
2004	8370	elk	MacNulty et al 2016
2005	9549	elk	MacNulty et al 2016
2007	6738	elk	MacNulty et al 2016
2008	6285	elk	MacNulty et al 2016
2009	7146	elk	MacNulty et al 2016
2010	6081	elk	MacNulty et al 2016
2011	4675	elk	MacNulty et al 2016
2012	4244	elk	MacNulty et al 2016
2013	3950	elk	MacNulty et al 2016
2015	4856	elk	MacNulty et al 2016
note: data from MacNulty et al. 2016 refer to observed counts rather than estimated abundances.
