# Supplementary material for: A 2000-year record of fecal biomarkers reveals past herbivore presence and impacts in a catchment in northern Yellowstone National Park, USA
Source: PLoS One. 2024 Oct 30;19(10):e0311950. doi: 10.1371/journal.pone.0311950 (PMC11524497; doi:10.1371/journal.pone.0311950)
Supplement: S11 Table — (XLSX) [file pone.0311950.s014.xlsx]

## Sheet: Sheet1
Year_CE	Count	Species	Source
1877	350	bison	Meagher 1973
1880	200	bison	Meagher 1973
1885	40	bison	Meagher 1973
1886	54	bison	Meagher 1973
1887	25	bison	Meagher 1973
1899	24	bison	Meagher 1973
1902	21	bison	Fuller 2006
1903	29	bison	Fuller 2006
1904	41	bison	Fuller 2006
1905	44	bison	Fuller 2006
1906	57	bison	Fuller 2006
1907	61	bison	Fuller 2006
1908	74	bison	Fuller 2006
1909	100	bison	Fuller 2006
1910	123	bison	Fuller 2006
1911	147	bison	Fuller 2006
1912	171	bison	Fuller 2006
1913	170	bison	Fuller 2006
1914	198	bison	Fuller 2006
1915	243	bison	Fuller 2006
1916	294	bison	Fuller 2006
1917	338	bison	Fuller 2006
1918	390	bison	Fuller 2006
1919	417	bison	Fuller 2006
1920	457	bison	Fuller 2006
1921	533	bison	Fuller 2006
1922	582	bison	Fuller 2006
1923	686	bison	Fuller 2006
1924	766	bison	Fuller 2006
1925	873	bison	Fuller 2006
1926	889	bison	Fuller 2006
1927	977	bison	Fuller 2006
1928	1050	bison	Fuller 2006
1929	1198	bison	Fuller 2006
1930	1229	bison	Fuller 2006
1931	1302	bison	Fuller 2006
1932	1238	bison	Fuller 2006
1933	1192	bison	Fuller 2006
1934	1127	bison	Fuller 2006
1935	1094	bison	Fuller 2006
1936	749	bison	Fuller 2006
1937	473	bison	Fuller 2006
1938	579	bison	Fuller 2006
1939	649	bison	Fuller 2006
1940	633	bison	Fuller 2006
1941	748	bison	Fuller 2006
1942	713	bison	Fuller 2006
1943	751	bison	Fuller 2006
1944	757	bison	Fuller 2006
1945	445	bison	Fuller 2006
1946	548	bison	Fuller 2006
1947	449	bison	Fuller 2006
1948	550	bison	Fuller 2006
1949	396	bison	Fuller 2006
1950	458	bison	Fuller 2006
1952	386	bison	Fuller 2006
1954	235	bison	Fuller 2006
1956	231	bison	Fuller 2006
1957	205	bison	Fuller 2006
1961	212	bison	Fuller 2006
1965	172	bison	Fuller 2006
1966	68	bison	Fuller 2006
1967	81	bison	Fuller 2006
1968	71	bison	Fuller 2006
1969	85	bison	Fuller 2006
1970	216	bison	Fuller et al. 2007
1971	322	bison	Fuller et al. 2007
1972	232	bison	Fuller et al. 2007
1973	290	bison	Fuller et al. 2007
1974	285	bison	Fuller et al. 2007
1975	224	bison	Fuller et al. 2007
1976	259	bison	Fuller et al. 2007
1977	457	bison	Fuller et al. 2007
1978	262	bison	Fuller et al. 2007
1979	433	bison	Fuller et al. 2007
1980	349	bison	Fuller et al. 2007
1981	330	bison	Fuller et al. 2007
1982	542	bison	Fuller et al. 2007
1983	483	bison	Fuller et al. 2007
1984	619	bison	Fuller et al. 2007
1985	647	bison	Fuller et al. 2007
1986	708	bison	Fuller et al. 2007
1987	712	bison	Fuller et al. 2007
1988	868	bison	Fuller et al. 2007
1989	461	bison	Fuller et al. 2007
1990	541	bison	Fuller et al. 2007
1991	741	bison	Fuller et al. 2007
1992	570	bison	Fuller et al. 2007
1993	673	bison	Fuller et al. 2007
1994	770	bison	Fuller et al. 2007
1995	771	bison	Fuller et al. 2007
1996	877	bison	Fuller et al. 2007
1997	354	bison	Fuller et al. 2007
1998	572	bison	Fuller 2006
1999	548	bison	Fuller 2006
2000	634	bison	Fuller 2006
2001	719	bison	Geremia et al 2015
2002	813	bison	Geremia et al 2015
2003	994	bison	Geremia et al 2015
2004	1337	bison	Geremia et al 2015
2005	1484	bison	Geremia et al 2015
2006	1377	bison	Geremia et al 2015
2007	2070	bison	Geremia et al 2015
2008	1788	bison	Geremia et al 2015
2009	1839	bison	Geremia et al 2015
2010	2245	bison	Geremia et al 2015
2011	2675	bison	Geremia et al 2015
2012	2669	bison	Geremia et al 2015
2013	3420	bison	Geremia et al 2015
2014	3519	bison	Geremia et al 2015
2015	3627	bison	Geremia et al 2015
